# Supplementary material for: Seasonal PM2.5 Exposure and Plasma Metabolome Changes Related to Metabolic Syndrome in Healthy Adults in Chiang Mai, Thailand
Source: Toxics. 2026 Jun 23;14(7):544. doi: 10.3390/toxics14070544 (PMC13418832; doi:10.3390/toxics14070544)
Supplement: Supplementary file 1 [file toxics-14-00544-s001.zip]

Archive with 1 entries (1 files):
- toxics-4349852-supplementary.pdf
